# Supplementary material for: Association between High Lipid Burden of Target Lesion and Slow TIMI Flow in Coronary Interventions
Source: J Clin Med. 2022 Sep 14;11(18):5401. doi: 10.3390/jcm11185401 (PMC9502085; doi:10.3390/jcm11185401)
Supplement: Supplementary file 1 [file jcm-11-05401-s001.zip]

Archive with 1 entries (1 files):
- jcm-1889600-supplementary.pdf
